# Supplementary material for: Family Involvement Training for Staff and Family Caregivers: Case Report on Program Design and Mixed Methods Evaluation
Source: Healthcare (Basel). 2024 Feb 22;12(5):523. doi: 10.3390/healthcare12050523 (PMC10930910; doi:10.3390/healthcare12050523)
Supplement: Supplementary file 1 [file healthcare-12-00523-s001.zip]

Archive with 1 entries (1 files):
- healthcare-2844769-supplementary.pdf
